# Supplementary material for: Impact of the COVID-19 pandemic on perinatal care and outcomes: A retrospective study in a tertiary hospital in Northern Ghana
Source: PLoS One. 2024 May 31;19(5):e0301081. doi: 10.1371/journal.pone.0301081 (PMC11142585; doi:10.1371/journal.pone.0301081)
Supplement: S1 Data — (XLSX) [file pone.0301081.s003.xlsx]

## Sheet: Sheet1
year	month	date	antenatal	svd	avd	total_vagdel	emergency_cs	elective_cs	total_cs	total_live_births	fresh_stillbirths	macerated_stillbirths	total_deliveries	end	total_perinatal_deaths	total_stillbirths	covid
2019	March	2019/03	1870	522	0	522	168	56	224	746	21	15	782	17	53	36	0
2019	April	2019/04	1880	579	0	579	127	79	206	785	40	11	836	13	64	51	0
2019	May	2019/05	2032	648	0	648	146	63	209	857	38	7	902	25	70	45	0
2019	June	2019/06	1742	525	0	525	158	59	217	742	24	9	775	19	52	33	0
2019	July	2019/07	1742	427	2	429	116	59	175	604	28	9	641	12	49	37	0
2019	August	2019/08	2089	533	2	535	145	66	211	746	17	34	797	14	65	51	0
2019	September	2019/09	2174	475	3	478	152	89	241	719	22	9	750	20	51	31	0
2019	October	2019/10	2388	558	0	558	144	91	235	793	11	10	814	14	35	21	0
2019	November	2019/11	1847	622	1	623	144	91	235	858	21	11	890	11	43	32	0
2019	December	2019/12	1783	489	2	491	105	54	159	650	14	1	665	10	25	15	0
2020	January	2020/1	1844	330	5	335	117	48	165	500	10	13	523	29	52	23	0
2020	February	2020/2	1826	438	2	440	93	24	117	557	18	13	588	28	59	31	0
2020	March	2020/3	1181	615	0	615	143	45	188	803	13	4	820	13	30	17	1
2020	April	2020/4	42	634	2	636	141	63	204	840	8	12	860	8	28	20	1
2020	May	2020/5	200	520	4	524	136	53	189	713	12	12	737	17	41	24	1
2020	June	2020/6	862	403	4	407	143	61	204	611	21	10	642	12	43	31	1
2020	July	2020/7	911	374	1	375	110	68	178	553	7	14	574	16	37	21	1
2020	August	2020/8	1043	383	0	383	116	58	174	557	9	4	570	16	29	13	1
2020	September	2020/9	1156	400	0	400	95	52	147	547	15	10	572	19	44	25	1
2020	October	2020/10	1328	558	2	560	193	65	258	818	34	12	864	10	56	46	1
2020	November	2020/11	1657	498	1	499	165	55	220	719	13	16	748	13	42	29	1
2020	December	2020/12	1523	374	3	377	142	37	179	556	8	10	574	17	35	18	1
2021	January	2021/1	1357	134	2	136	131	48	179	315	2	5	322	27	34	7	1
2021	February	2021/2	873	392	3	395	108	25	133	528	5	7	540	24	36	12	1
